# Supplementary material for: Isolation of Microbulbifer sp. SOL66 with High Polyhydroxyalkanoate-Degrading Activity from the Marine Environment
Source: Polymers (Basel). 2021 Dec 4;13(23):4257. doi: 10.3390/polym13234257 (PMC8659741; doi:10.3390/polym13234257)
Supplement: Supplementary file 1 [file polymers-13-04257-s001.zip]

Archive with 1 entries (1 files):
- polymers-1468545-supplementary.pdf
